# Supplementary material for: Epidemiologic and genetic associations of female reproductive disorders with depression or dysthymia: a Mendelian randomization study
Source: Sci Rep. 2024 Mar 12;14:5984. doi: 10.1038/s41598-024-55993-8 (PMC10933377; doi:10.1038/s41598-024-55993-8)
Supplement: Supplementary file 1 — Supplementary Tables. [file 41598_2024_55993_MOESM1_ESM.xlsx]

## Sheet: S1
Additional file 1: Table S1. Instrument variables of depression/dysthymia
SNP	effect_allele	other_allele	eaf	beta	se	P_value	R2	F
rs7572495	G	A	0.51985	-0.0408719	0.00725731	1.78308e-08	0.00083394	228.964
rs17326656	G	T	0.163993	-0.0562683	0.0098966	1.30338e-08	0.000868146	238.364
rs4619804	A	C	0.660829	0.046567	0.00768435	1.36138e-09	0.000972063	266.924
rs11709892	T	C	0.772658	-0.0643942	0.00857941	6.11223e-14	0.00145677	400.215
rs7638643	C	T	0.228634	-0.0593789	0.00866632	7.29794e-12	0.00124364	341.591
rs925421	A	G	0.731257	-0.0465307	0.00816157	1.18971e-08	0.000850974	233.645
rs769657	A	G	0.334768	-0.0431427	0.00771981	2.28939e-08	0.000829014	227.61
rs10942858	A	C	0.765781	0.0513018	0.0085927	2.36679e-09	0.000944109	259.24
rs147831713	A	C	0.348326	0.054734	0.00758159	5.22516e-13	0.00136007	373.613
rs62379855	T	G	0.394432	0.0424589	0.00741798	1.04181e-08	0.000861197	236.454
rs11743963	C	T	0.478951	-0.043386	0.007275	2.46581e-09	0.000939505	257.975
rs707928	A	G	0.433057	-0.0474523	0.00731793	8.90841e-11	0.00110568	303.654
rs10884051	A	G	0.723223	-0.0442272	0.00810772	4.8988e-08	0.000783089	214.992
rs674094	A	C	0.643617	-0.0479033	0.00754174	2.12858e-10	0.0010527	289.09
rs215896	T	C	0.24726	0.0477059	0.00838709	1.28526e-08	0.000847175	232.601
rs7192848	A	G	0.469196	0.0474353	0.00724242	5.76766e-11	0.00112078	307.807
rs57852066	G	A	0.0491521	0.104383	0.0163857	1.88573e-10	0.00101846	279.676
rs7216064	G	A	0.237752	0.0515051	0.00846326	1.1596e-09	0.000961504	264.021
rs6508210	A	C	0.486605	0.0490694	0.00726597	1.44511e-11	0.00120304	330.425
rs9607765	C	T	0.319394	0.0430207	0.00776494	3.01828e-08	0.000804651	220.916

## Sheet: S2
Additional file 1: Table S2.MR estimates of the causal association between depression/dysthymia and the risk of female reproductive disorders.
Exposure & method	Odds ratio(95%CI)	P value
Ovarian dysfunction
MRE-IVW	1.380(0.982-1.937)	0.063
MR-Egger	0.670(0.085-5.277)	0.708
WM	1.206(0.771-1.885)	0.412
MR-PRESSO	1.380(0.982-1.937)	0.079
Polycystic ovarian syndrome
MRE-IVW	1.429(1.284-1.591)	6.66×10^(-11)
MR-Egger	2.488(1.362-4.545)	0.008
WM	1.474(1.287-1.689)	2.25×10^(-8)
MR-PRESSO	1.429(1.284-1.591)	2.98×10^(-6)
Ovarian cysts
MRE-IVW	1.364(1.202-1.549)	1.57×10^(-6)
MR-Egger	2.826(1.414-5.649)	0.009
WM	1.438(1.237-1.672)	2.27×10^(-6)
MR-PRESSO	1.364(1.202-1.549)	1.24×10^(-4)
AUB
MRE-IVW	1.412(1.201-1.66)	3.01×10^(-5)
MR-Egger	2.050(0.763-5.512)	0.172
WM	1.365(1.1-1.694)	0.005
MR-PRESSO	1.412(1.201-1.66)	5.16×10^(-4)
Endometriosis
MRE-IVW	1.473(1.272-1.706)	2.21×10^(-7)
MR-Egger	1.38(0.56-3.404)	0.493
WM	1.452(1.211-1.742)	5.78×10^(-5)
MR-PRESSO	1.473(1.272-1.706)	5.32×10^(-5)
Leiomyoma of uterus
MRE-IVW	1.101(0.98-1.237)	0.105
MR-Egger	2.263(1.237-4.143)	0.018
WM	1.172(1.015-1.353)	0.03
MR-PRESSO	1.101(0.98-1.237)	0.124
Female infertility
MRE-IVW	1.148(1.009-1.306)	0.066
MR-Egger	0.946(0.436-2.049)	0.395
WM	1.133(0.954-1.346)	0.088
MR-PRESSO	1.148(1.037-1.271)	0.016
Spontaneous abortion
MRE-IVW	1.025(0.915-1.147)	0.674
MR-Egger	0.588(0.299-1.154)	0.14
WM	1.121(0.959-1.312)	0.152
MR-PRESSO	1.025(0.928-1.131)	0.636
Eclampsia
MRE-IVW	0.798(0.385-1.653)	0.544
MR-Egger	0.147(0.002-11.533)	0.401
WM	0.545(0.215-1.382)	0.201
MR-PRESSO	0.798(0.385-1.653)	0.551
Pregnancy hypertension
MRE-IVW	1.065(0.906-1.253)	0.445
MR-Egger	0.758(0.292-1.968)	0.577
WM	1.044(0.867-1.257)	0.653
MR-PRESSO	1.065(0.906-1.253)	0.456
Gestational diabetes
MRE-IVW	1.216(1.055-1.401)	0.007
MR-Egger	1.452(0.611-3.455)	0.41
WM	1.233(1.034-1.472)	0.02
MR-PRESSO	1.216(1.055-1.401)	0.014
Excessive vomiting in pregnancy
MRE-IVW	1.397(0.976-2)	0.067
MR-Egger	2.02(0.225-18.16)	0.538
WM	1.227(0.796-1.891)	0.355
MR-PRESSO	1.397(0.976-2)	0.083
Cervical cancer
MRE-IVW	1.004(1.001-1.007)	0.012
MR-Egger	0.993(0.969-1.018)	0.571
WM	1.001(0.997-1.005)	0.712
MR-PRESSO	1.004(1.001-1.007)	0.022
Uterine/Endometrial cancer
MRE-IVW	1.001(0.998-1.003)	0.621
MR-Egger	0.985(0.966-1.004)	0.133
WM	1.000(0.997-1.003)	0.879
MR-PRESSO	1.001(0.998-1.003)	0.614
MR, Mendelian randomization; MRE-IVW, multiplicative random effects-inverse variance weighted; WM, weighted median; AUB: abnormal uterine and vaginal bleeding.

## Sheet: S3
Additional file 1: Table S3.MR estimates of the reverse causal association between female reproductive disorders and the risk of depression/dysthymia.
Exposure & method	Odds ratio(95%CI)	P value
Ovarian dysfunction
MRE-IVW	1.007(0.983-1.032)	0.563
MR-Egger	1.001(0.952-1.054)	0.959
WM	0.999(0.967-1.033)	0.962
MR-PRESSO	1.007(0.987-1.025)	0.501
Polycystic ovarian syndrome
MRE-IVW	1.065(1.002-1.132)	0.042
MR-Egger	1.063(0.927-1.219)	0.389
WM	1.031(0.948-1.122)	0.475
MR-PRESSO	1.065(1.007-1.127)	0.037
Ovarian cysts
MRE-IVW	1.032(0.987-1.079)	0.16
MR-Egger	1.016(0.908-1.137)	0.784
WM	0.996(0.936-1.06)	0.899
MR-PRESSO	1.032(0.987-1.079)	0.169
AUB
MRE-IVW	1.045(0.993-1.099)	0.092
MR-Egger	1.043(0.921-1.181)	0.519
WM	1.046(0.985-1.111)	0.145
MR-PRESSO	1.045(0.993-1.099)	0.108
Endometriosis
MRE-IVW	1.002(0.973-1.032)	0.885
MR-Egger	0.99(0.91-1.077)	0.808
WM	0.998(0.961-1.035)	0.904
MR-PRESSO	1.002(0.973-1.032)	0.886
Leiomyoma of uterus
MRE-IVW	1.015(0.989-1.043)	0.254
MR-Egger	0.989(0.938-1.043)	0.691
WM	1.008(0.971-1.046)	0.693
MR-PRESSO	1.015(0.989-1.043)	0.257
Female infertility
MRE-IVW	1.015(0.964-1.068)	0.58
MR-Egger	1.009(0.894-1.138)	0.892
WM	1.014(0.946-1.086)	0.696
MR-PRESSO	1.015(0.964-1.068)	0.586
Spontaneous abortion
MRE-IVW	0.997(0.935-1.064)	0.936
MR-Egger	1.077(0.962-1.205)	0.223
WM	0.994(0.908-1.089)	0.902
MR-PRESSO	0.997(0.942-1.056)	0.929
Eclampsia
MRE-IVW	1.025(0.997-1.053)	0.078
MR-Egger	0.989(0.92-1.064)	0.784
WM	1.036(1.002-1.071)	0.036
MR-PRESSO	1.025(0.997-1.053)	0.138
Pregnancy hypertension
MRE-IVW	1.045(0.999-1.092)	0.056
MR-Egger	1.034(0.897-1.192)	0.646
WM	1.035(0.983-1.091)	0.192
MR-PRESSO	1.045(0.999-1.092)	0.063
Gestational diabetes
MRE-IVW	0.977(0.936-1.019)	0.279
MR-Egger	1.039(0.935-1.154)	0.48
WM	0.997(0.946-1.052)	0.921
MR-PRESSO	0.977(0.936-1.019)	0.286
Excessive vomiting in pregnancy
MRE-IVW	1.016(0.987-1.046)	0.271
MR-Egger	1.053(0.966-1.148)	0.258
WM	1.035(1-1.071)	0.049
MR-PRESSO	1.016(0.987-1.046)	0.286
Cervical cancer
MRE-IVW	4.451(0.252-78.662)	0.308
MR-Egger	1.078(0.002-508.591)	0.981
WM	5.911(0.113-309.034)	0.379
MR-PRESSO	4.451(0.564-35.146)	0.18
Uterine/Endometrial cancer
MRE-IVW	0.597(0.027-13.461)	0.746
MR-Egger	6.745(0.014-3178.743)	0.551
WM	0.899(0.02-40.523)	0.956
MR-PRESSO	1.016(1.007-1.025)	0.75
MR, Mendelian randomization; MRE-IVW, multiplicative random effects-inverse variance weighted; WM, weighted median; AUB: abnormal uterine and caginal bleeding.

## Sheet: S4
Additional file 1: Table S4.Sensitivity analysis of the reverse causal association between female reproductive disorders and the risk of depression/dysthymia
Outcome	Cochran Q value	Q test P	MR-Egger Intercept	P	MR-PRESSO P value
Ovarian dysfunction	22.437	0.263	0.036	0.495	0.29
PCOS	29.854	0.054	-0.028	0.095	0.091
Ovarian cysts	27.109	0.102	-0.037	0.134	0.134
AUB	22.141	0.277	-0.019	0.463	0.292
Endometriosis	27.213	0.1	0.003	0.133	0.142
Leiomyoma of uterus	27.331	0.053	-0.037	0.031	0.059
Female infertility	11.865	0.891	0.01	0.624	0.894
Spontaneous abortion	14.608	0.747	0.028	0.119	0.744
Eclampsia	23.613	0.211	0.085	0.451	0.214
Pregnancy hypertension	27.966	0.045	0.017	0.488	0.044
Gestational diabetes	23.247	0.227	-0.009	0.688	0.232
Cervical cancer	6.73	0.916	0.004	0.619	0.908
Uterine/Endometrial cancer	25.921	0.102	-0.01	0.383	0.089
PCOS: polycystic ovary syndrome; AUB: abnormal uterine and vaginal bleeding.

## Sheet: S5
Additional file 1: Table S5.Characteristics of used studies and consortia
Exposure	Consortium	Number of SNPs	Participants(case/control)	Measurements	Ancestry	URL
Depression or dysthymia	FinnGen	20	48,847/225,483	ICD-10 code F3[2-3]/F341	European	https://storage.googleapis.com/finngen-public-data-r9/summary_stats/finngen_R9_F5_DEPRESSION_DYSTHYMIA.gz
Ovarian dysfunction	FinnGen	13	2,010/200,581	ICD-10 code E28	European	https://storage.googleapis.com/finngen-public-data-r9/summary_stats/finngen_R9_E4_OVARDYS.gz
PCOS	FinnGen	27	13,142/107,564	ICD-10 code E282	European	https://storage.googleapis.com/finngen-public-data-r9/summary_stats/finngen_R9_E4_PCOS_CONCORTIUM.gz
Ovarian cysts	FinnGen	37	20,750/107,564	ICD-10 code N83[0-2]	European	https://storage.googleapis.com/finngen-public-data-r9/summary_stats/finngen_R9_N14_OVARYCYST.gz
AUB	FinnGen	20	10,319/107,564	ICD-10 code N93	European	https://storage.googleapis.com/finngen-public-data-r9/summary_stats/finngen_R9_N14_ABNORMALBLEED.gz
Endometriosis	FinnGen	68	15088/107564	ICD-10 code N80	European	https://storage.googleapis.com/finngen-public-data-r9/summary_stats/finngen_R9_N14_ENDOMETRIOSIS.gz
Leiomyoma of uterus	FinnGen	15	31,661/179,209	ICD-10 code D25	European	https://storage.googleapis.com/finngen-public-data-r9/summary_stats/finngen_R9_CD2_BENIGN_LEIOMYOMA_UTERI.gz
Female infertility	FinnGen	21	13,142/107,564	ICD-10 code N97	European	https://storage.googleapis.com/finngen-public-data-r9/summary_stats/finngen_R9_N14_FEMALEINFERT.gz
Spontaneous abortion	FinnGen	15	16,906/149,622	ICD-10 code O03	European	https://storage.googleapis.com/finngen-public-data-r9/summary_stats/finngen_R9_O15_ABORT_SPONTAN.gz
Eclampsia	FinnGen	6	452/194,266	ICD-10 code O15	European	https://storage.googleapis.com/finngen-public-data-r9/summary_stats/finngen_R9_O15_ECLAMPSIA.gz
Pregnancy hypertension	FinnGen	45	14,727/196,143	ICD-10 code O10|O11|O13|O14|O15|O16	European	https://storage.googleapis.com/finngen-public-data-r9/summary_stats/finngen_R9_O15_HYPTENSPREG.gz
Gestational diabetes	FinnGen	36	13,039/197,831	ICD-10 code O244	European	https://storage.googleapis.com/finngen-public-data-r9/summary_stats/finngen_R9_GEST_DIABETES.gz
Excessive vomiting in pregnancy	FinnGen	19	2,361/179,899	ICD-10 code O21	European	https://storage.googleapis.com/finngen-public-data-r9/summary_stats/finngen_R9_O15_EXCESS_VOMIT_PREG.gz
Cervical cancer	UK Biobank	14	1450/192703	NA	European	https://broad-ukb-sumstats-us-east-1.s3.amazonaws.com/round2/additive-tsvs/20001_1041.gwas.imputed_v3.female.tsv.bgz
Uterine/Endometrial cancer	UK Biobank	19	906/193247	NA	European	https://broad-ukb-sumstats-us-east-1.s3.amazonaws.com/round2/additive-tsvs/20001_1040.gwas.imputed_v3.female.tsv.bgz
PCOS: polycystic ovary syndrome; AUB: abnormal uterine and vaginal bleeding.
